# Supplementary material for: Fungi under Modified Atmosphere—The Effects of CO2 Stress on Cell Membranes and Description of New Yeast Stenotrophomyces fumitolerans gen. nov., sp. nov
Source: J Fungi (Basel). 2023 Oct 19;9(10):1031. doi: 10.3390/jof9101031 (PMC10607650; doi:10.3390/jof9101031)
Supplement: Supplementary file 1 [file jof-09-01031-s001.zip]

Archive with 1 entries (1 files):
- jof-2658943-supplementary.pdf
